# Supplementary material for: Mechanisms of Silver Nanoparticle Uptake by Embryonic Zebrafish Cells
Source: Nanomaterials (Basel). 2021 Oct 13;11(10):2699. doi: 10.3390/nano11102699 (PMC8541679; doi:10.3390/nano11102699)
Supplement: Supplementary file 1 [file nanomaterials-11-02699-s001.zip]

Archive with 1 entries (1 files):
- nanomaterials-1307147-supplementary.pdf
